# Supplementary material for: Dual-Drug Delivery via the Self-Assembled Conjugates of Choline-Functionalized Graft Copolymers
Source: Materials (Basel). 2022 Jun 24;15(13):4457. doi: 10.3390/ma15134457 (PMC9267481; doi:10.3390/ma15134457)
Supplement: Supplementary file 1 [file materials-15-04457-s001.zip]

Archive with 1 entries (1 files):
- materials-1768143-supplementary.pdf
